# Supplementary material for: Identification of a Novel (-)-5-Epieremophilene Synthase from Salvia miltiorrhiza via Transcriptome Mining
Source: Front Plant Sci. 2017 Apr 25;8:627. doi: 10.3389/fpls.2017.00627 (PMC5404360; doi:10.3389/fpls.2017.00627)
Supplement: TABLE S1 — List of oligonucleotide primers. All primers used for full-length cDNA cloning and qRT-PCR analyses in this investigation are listed and their sequences are given. [file Table_1.xlsx]

## Sheet: Sheet1
Table S1: List of oligonucleotide primer sequences
Primers used for full-length cDNA cloning
STPS1-5GSP1	TGCCTCAGTAAAAATGTCAAGTTC
STPS1-5GSP2	GCACTCCACCACTCTGTCTCTTGC
STPS2-5GSP1	CAATGCCAGTAGCACTCTGACCTC
STPS2-5GSP2	CTACAAGCATTTTGGGTTTCTTGG
STPS3-5GSP1	TCAAAATGATAAGAAATGCCAAGG
STPS3-5GSP1	TCCGCAGCCTTAGCACCAGAATCA
STPS3-3GSP1	TGAAAGCAATCTTGTTGAAGCGAT
STPS3-3GSP2	TAAATACAGATTATAGTGATGAGT
5GSP1: outer primer of 5' RACE; 5GSP2: inner primer of 5' RACE; 3GSP1: outer primer of 3' RACE; 3GSP2: inner primer of 3' RACE.
The EST STPS1 and STPS2 contain 3'-flanking sequences.
Primers used for qRT-PCR analysis of TPSs
Actin-F	CTGACAGGATGAGCAAGGAG
Actin-R	GCGAACGAAGAGTTTGATTT
qSTPS1-F	GTTTGCTAAGTCTATATGAAGCG
qSTPS1-R	CTGGATATACTCGGGTAGCTTTTT
qSTPS2-F	AGTTATGAATATGATAACTGCTGG
qSTPS2-R	CATGTTGCCTGAATAATCGG
qSTPS3-F	TGAATATGATAACTGCTGCTGA
qSTPS3-R	CTGAATAATCGAAAATGGAGAGAC
Primers used for transient expression
207STPS1-F	GGGGACAAGTTTGTACAAAAAAGCAGGCTTCATGGCTACAACACAAGCACAAATTC
207STPS1-R	GGGGACCACTTTGTACAAGAAAGCTGGGTTCTACATCTTGATAGGATCCACGAAC
